# Supplementary material for: Genetic variants in UNC93B1 predispose to childhood-onset systemic lupus erythematosus
Source: Nat Immunol. 2024 Jun 3;25(6):969–80. doi: 10.1038/s41590-024-01846-5 (PMC11147776; doi:10.1038/s41590-024-01846-5)
Supplement: Supplementary file 4 — Statistical source data. [file 41590_2024_1846_MOESM4_ESM.xlsx]

## Sheet: Sheet1
a													T314A/SLE P1
Month	1	2	4	5	17	18	19	34	35
Anti-dsDNA (IU/L)	348.2	400.81	658.65	467.61	627.98	640.84	531.5	579.56	347.76
Month	1
Anti-ANA (IU/L)	400.81
Month	1	2	3	4	5	17	18	19	21	22	34	35
24hrs Urine protein (g/24h)	4.48	2.21	0.41	0.61	0.16	0.13	1.06	0.21	0.4	0.16	0.86	1.3
Month	1	2	3	4	5	17	18	19	21	22	34	35
SLEDAI	7	4	4	4	4	4	10	4	7	4	10	10
Month	1	34	36	38	44	49	56	58	59	60			V117L/SLE P2
Anti-dsDNA (IU/L)	3.97	388.06	179.56	228.37	409.52	97.65	198.79	142.13	45.96	26.51
Month	1	34	36	38	44	49	56	58	59	60
Anti-ANA (IU/L)	352.64	529.21	335.69	455.47	392.72	564.35	510	553.74	462.36	499.45
Month	1	2	4	10	15	22
24hrs Urine protein (g/24h)	0.93	0.51	0.18	0.1	0.18	0.19
Month	1	34	36	38	44	49	56	58	59
SLEDAI	16	12	10	4	4	4	6	6	4
Month	1	2	3	5									V117L/SLE P3
Anti-dsDNA (IU/L)	270.63	68.39	28.58	13.24
Month	1	2	3	5
Anti-ANA (IU/L)	432.5	494.38	613.37	613.45
Month	1	2	3
24hrs Urine protein (g/24h)	0.78	0.36	0.06
Month	1	2	3	5
SLEDAI	15	4	4	2
Month	1	5	15										V117L/SLE P4
Anti-dsDNA (IU/L)	947.15	478.25	466.38
Month	1	5	15
Anti-ANA (IU/L)	522.18	608.17	343.55
Month	1	15
24hrs Urine protein (g/24h)	0.26	1.4
Month	1	5	15
SLEDAI	5	2	14
g
	hc1	hc2	hc3	V117L/SLE-P2
IL-8 mRNA fold-1	1	0.574349	4.40762	17.8766
IL-8 mRNA fold-2	0.97942	0.378929	2.96905	32.6724
IL-8 mRNA fold-3	0.582367	0.668964	2.21914	22.9433
	hc1	hc2	hc3	V117L/SLE-P2
Mx1 mRNA fold-1	1	0.882703	1.47427	1.45397
Mx1 mRNA fold-2	1.15669	1.13288	1.26576	1.65864
Mx1 mRNA fold-3	1.23114	1.1019	1.23971	1.59107
h
	hc1	hc2	hc3	V117L/SLE-P3
IL-8 mRNA fold-1	1	1.07923	6.9163	9.31787
IL-8 mRNA fold-2	1.09429	0.939523	6.02099	9.12611
IL-8 mRNA fold-3	1.18921	1.19748	5.38893	8.69388
	hc1	hc2	hc3	V117L/SLE-P3
Mx1 mRNA fold-1	1	0.90125	1.00696	2.34567
Mx1 mRNA fold-2	1.11729	1.04972	1.28343	2.25012
Mx1 mRNA fold-3	1.00696	1.04972	1.19748	2.32947
i
	hc1	hc2	hc3	V117L/SLE-P2
IL-8 pg/mL-1	946.06	928.63	481.81	2242.39
IL-8 pg/mL-2	978.58	1019.83	508.38	2331.02
IL-8 pg/mL-3	1066.18	1074.65	547.9	2387.67
	hc1	hc2	hc3	V117L/SLE-P2
IP-10 pg/mL-1	5.8	5.73	4.61	9.51
IP-10 pg/mL-2	5.86	6.52	4.14	9.84
IP-10 pg/mL-3	6.14	6.47	4.52	10.82
j
	hc1	hc2	hc3	V117L/SLE-P3
IL-8 pg/mL-1	810.61	530.85	622.5	2245.71
IL-8 pg/mL-2	796.33	539.8	645.99	1919.22
IL-8 pg/mL-3	867.04	546.07	529.64	2273.33
	hc1	hc2	hc3	V117L/SLE-P3
IFN-α2 pg/mL-1	0.98	1.06	1.23	1.85
IFN-α2 pg/mL-2	1.24	0.81	0.86	1.55
IFN-α2 pg/mL-3	0.98	1.05	0.94	1.48
K
	hc1	hc2	hc3	V117L/SLE-P2	V117L/SLE-P3
IP-10 pg/mL-1	3.39	12.76	12.29	16.88	24.17
IP-10 pg/mL-2	7.73	11.08	12.31	16.62	19.53
IP-10 pg/mL-3	7.05	10.1	12.05	15.65	21.39
	hc1	hc2	hc3	V117L/SLE-P2	V117L/SLE-P3
IL-8 pg/mL-1	0.92	1.25	0.92	1.61	1.95
IL-8 pg/mL-2	0.92	0.92	0.92	1.18	1.33
IL-8 pg/mL-3	0.92	0.92	0.92	1.71	1.82
	hc1	hc2	hc3	V117L/SLE-P2	V117L/SLE-P3
TNF pg/mL-1	2.95	18.41	12.93	37.44	22.57
TNF pg/mL-2	13.17	15.82	15.57	32.44	21.96
TNF pg/mL-3	8.55	15.85	16.37	36.74	26.12
