# Supplementary material for: Genetic variants in UNC93B1 predispose to childhood-onset systemic lupus erythematosus
Source: Nat Immunol. 2024 Jun 3;25(6):969–80. doi: 10.1038/s41590-024-01846-5 (PMC11147776; doi:10.1038/s41590-024-01846-5)
Supplement: Supplementary file 5 — Statistical source data. [file 41590_2024_1846_MOESM5_ESM.xlsx]

## Sheet: Sheet1
a
	WT	V117L	T314A
IFN-β mRNA Fold-1	1	2	1.52626
IFN-β mRNA Fold-2	1	2.39496	1.58008
IFN-β mRNA Fold-3	1	2.11404	1.77769
	WT	V117L	T314A
IFIT3 mRNA Fold-1	1	1.36604	1.22264
IFIT3 mRNA Fold-2	1	1.31951	1.25701
IFIT3 mRNA Fold-3	1	1.14076	1.12506
	WT	V117L	T314A
ISG-15 mRNA Fold-1	1	1.25701	1.31951
ISG-15 mRNA Fold-2	1	1.22264	1.29235
ISG-15 mRNA Fold-3	1	1.49485	1.45397
c
	WT	V117L	T314A
IL-6 pg/mL-1	218.947	271.673	241.148
IL-6 pg/mL-2	202.298	246.697	257.798
IL-6 pg/mL-3	232.822	288.322	279.998
	WT	V117L	T314A
IFN-α pg/mL-1	341.944	422.5	385
IFN-α pg/mL-2	418.333	557.222	533.611
IFN-α pg/mL-3	333.611	530.833	679.444
	WT	V117L	T314A
IFN-β pg/mL-1	338	468	638
IFN-β pg/mL-2	408	448	738
IFN-β pg/mL-3	283	443	793
f
	hc1	hc2	V117L/SLE P2	V117L/SLE P3
IL-6 mRNA Fold-1	1	0.742262	1.24833	1.61328
IL-6 mRNA Fold-2	1.05702	0.747425	1.1019	1.7411
IL-6 mRNA Fold-3	1.08674	0.852635	1.30134	1.6358
	hc1	hc2	V117L/SLE P2	V117L/SLE P3
IL-8 mRNA Fold-1	1	1.37554	4.02782	4.85678
IL-8 mRNA Fold-2	0.913831	1.95884	3.53081	5.6962
IL-8 mRNA Fold-3	1.03527	1.52626	3.75809	5.06303
	hc1	hc2	V117L/SLE P2	V117L/SLE P3
TNF mRNA Fold-1	1	0.823591	1.20581	1.03526
TNF mRNA Fold-2	0.823591	0.726986	1.12506	1.00696
TNF mRNA Fold-3	0.870551	0.795536	1.14076	1.01396
g
	hc1	hc2	hc3	V117L/SLE P2	V117L/SLE P3
IL-6 pg/mL-1	26.212	8.649	20.837	37.163	111.41
IL-6 pg/mL-2	26.064	8.903	21.875	35.111	107.38
IL-6 pg/mL-3	25.579	9.174	23.489	36.733	116.618
	hc1	hc2	hc3	V117L/SLE P2	V117L/SLE P3
IL-8 pg/mL-1	26.352	19.37	42.675	105.041	239.598
IL-8 pg/mL-2	23.746	18.301	40.37	100.275	226.061
IL-8 pg/mL-3	24.359	20.964	46.929	102.87	252.696
	hc1	hc2	hc3	V117L/SLE P2	V117L/SLE P3
IL-12P70 pg/mL-1	2.567	1.9	1.923	4.174	3.313
IL-12P70 pg/mL-2	2.502	1.627	2.154	3.855	3.321
IL-12P70 pg/mL-3	2.303	1.81	1.959	4.983	3.461
