# Supplementary material for: Genetic variants in UNC93B1 predispose to childhood-onset systemic lupus erythematosus
Source: Nat Immunol. 2024 Jun 3;25(6):969–80. doi: 10.1038/s41590-024-01846-5 (PMC11147776; doi:10.1038/s41590-024-01846-5)
Supplement: Supplementary file 7 — Statistical source data. [file 41590_2024_1846_MOESM7_ESM.xlsx]

## Sheet: Sheet1
a
	Unstim				Poly I:C				R848				CPG-C
	hc1	hc2	hc3	V117L/SLE P3	hc1	hc2	hc3	V117L/SLE P3	hc1	hc2	hc3	V117L/SLE P3	hc1	hc2	hc3	V117L/SLE P3
IFIT1 mRNA Fold-1	1	0.965936	1.21419	5.73582	89.2636	46.5271	56.493	69.0706	24.0839	22.7848	28.6408	42.5179	79.8932	108.383	126.238	97.0059
IFIT1 mRNA Fold-2	1.07177	0.76313	1.46409	6.23332	71.0124	49.5221	41.3553	56.493	21.1121	22.6274	25.4572	40.5042	72.5046	103.25	101.829	108.383
IFIT1 mRNA Fold-3	0.965936	1.46409	1.04972	4.69134	85.0359	51.9842	48.1679	75.0614	21.259	24.59	25.8125	43.4113	65.7993	97.6806	106.891	95.0095
	Unstim				Poly I:C				R848				CPG-C
	hc1	hc2	hc3	V117L/SLE P3	hc1	hc2	hc3	V117L/SLE P3	hc1	hc2	hc3	V117L/SLE P3	hc1	hc2	hc3	V117L/SLE P3
TNF mRNA Fold-1	1	0.721965	0.607097	0.400535	2.77022	2.69447	1.3566	1.56917	7.01285	8.05564	5.09824	15.0324	6.54322	4.14106	4.50023	1.29235
TNF mRNA Fold-2	0.668964	0.784584	0.570382	0.273573	2.53151	2.54912	1.19748	1.51572	9.98664	8.57419	5.93809	11.5514	6.23332	6.72717	8	1.69349
TNF mRNA Fold-3	0.835088	0.460094	0.562529	0.50698	2.63902	1.95884	1.22264	1.3566	7.88986	6.23332	4.82323	11.4716	7.01285	4.62675	2.54912	1.40444
b
	Unstim				Poly I:C				R848				CPG-C
	hc1	hc2	hc3	V117L/SLE P2	hc1	hc2	hc3	V117L/SLE P2	hc1	hc2	hc3	V117L/SLE P2	hc1	hc2	hc3	V117L/SLE P2
TNF pg/mL-1	20.78	19.7	19.66	21.59	22.06	20.01	21.78	22.84	1891.16	1089.89	2082.18	9048.14	21.91	20.12	20.3	23.84
TNF pg/mL-2	21.39	20.37	21.75	23.76	19.59	20.94	19.78	23.68	1762.05	1000.29	2245.67	10000	20.82	19.19	18.01	22.22
TNF pg/mL-3	20.56	21.1	19.43	22.28	22.65	19.94	21.06	22.71	2255.45	956.76	1663.09	10000	20.2	20.59	20.62	22.75
	Unstim				Poly I:C				R848				CPG-C
	hc1	hc2	hc3	V117L/SLE P2	hc1	hc2	hc3	V117L/SLE P2	hc1	hc2	hc3	V117L/SLE P2	hc1	hc2	hc3	V117L/SLE P2
IL-1β pg/mL-1	18.02	17.31	17.04	18.99	19.89	17.47	18.61	19.27	497.54	472.91	457.28	2202.09	17.95	17.93	17.65	19.16
IL-1β pg/mL-2	16.36	17.71	17.8	20.49	17.41	17.3	17.3	19.57	497.84	433.05	533.04	2359.53	15.92	17.26	17.21	19.25
IL-1β pg/mL-3	20.47	17.8	17.32	20.44	17.61	18.68	17.37	20.75	531.68	427.92	455.31	2262.47	16.67	17.54	18.06	19.59
c
	Unstim				Poly I:C				R848				CPG-C
	hc1	hc2	hc3	V117L/SLE P3	hc1	hc2	hc3	V117L/SLE P3	hc1	hc2	hc3	V117L/SLE P3	hc1	hc2	hc3	V117L/SLE P3
TNF pg/mL-1	19.36	21.06	19.1	20.84	18.87	21.09	21.37	20.04	2579.35	505.56	784.4	7746.11	24.74	20.58	21.41	20.87
TNF pg/mL-2	21.51	19.09	20.62	19.85	20.25	20.24	19.83	19.52	2740.32	496.85	834.27	10000	24.78	20.58	20.52	20.09
TNF pg/mL-3	18.73	18.28	20.62	20.47	20.65	19.74	18.12	19.12	2370.06	431.62	937.32	10000	20.71	24.91	19.41	22.28
d
	Guanosine					TL8-506
	hc1	hc2	hc3	V117L/SLE P2	V117L/SLE P3	hc1	hc2	hc3	V117L/SLE P2	V117L/SLE P3
IL-6 pg/mL-1	186.526	153.485	35.583	3202.15	346.578	299.891	409.546	67.382	2259.62	481.691
IL-6 pg/mL-2	196.405	167.676	39.701	2932.49	443.079	302.616	472.974	67.157	1988.02	435.677
IL-6 pg/mL-3	204.739	171.604	35.402	3039.9	435.763	344.013	429.877	62.785	2334.84	567.519
	Guanosine					TL8-506
	hc1	hc2	hc3	V117L/SLE P2	V117L/SLE P3	hc1	hc2	hc3	V117L/SLE P2	V117L/SLE P3
IL-8 pg/mL-1	1663.33	1853.38	169.35	12000	4095.72	2324.25	3189.44	794.92	12000	11521.9
IL-8 pg/mL-2	2012.06	2009.27	206.68	12000	7869.76	2203.46	3882.08	945.69	12000	8603.43
IL-8 pg/mL-3	2062.33	2321.51	195.14	12000	5454.66	3174.39	3890.63	773.6	12000	12000
e
	Unstim			Guanosine			R848			TL8-506			Poly I:C			CPG-C
	WT	V117L	T314A	WT	V117L	T314A	WT	V117L	T314A	WT	V117L	T314A	WT	V117L	T314A	WT	V117L	T314A
IL-18 pg/mL-1	85.36	128.17	133.29	978.97	1830.74	1774.12	375.17	784.64	651.52	305.16	582.09	432.31	79.42	135.16	190.64	114.88	210.02	16.37
IL-18 pg/mL-2	88.35	129.81	141.2	1089.31	1865.55	1985.4	372.37	722.56	697.55	360.9	545.77	422.8	94.16	108.76	117.73	146.69	235.85	164.22
IL-18 pg/mL-3	86.27	94.35	131.91	1011.27	1962.59	2214.48	362.89	748.78	674.24	291.46	472.75	419.52	86.09	119.79	147.94	130.17	218.17	209.16
f
	Unstim			Guanosine			Loxoribine			R837			R848			TL8-506
	hc1	hc2	V117L/SLE P3	hc1	hc2	V117L/SLE P3	hc1	hc2	V117L/SLE P3	hc1	hc2	V117L/SLE P3	hc1	hc2	V117L/SLE P3	hc1	hc2	V117L/SLE P3
IL-12P70 pg/mL-1	1.077	0.757	1.222	2.259	0.48	6.876	5.636	0.701	20.129	2.47	1.161	24.33	4.288	0.734	11.255	2.16	0.44	1.709
IL-12P70 pg/mL-2	1.02	0.728	1.637	2.807	0.622	7.037	5.78	0.813	23.822	2.404	1.06	27.046	5.285	0.86	11.157	1.428	0.62	1.501
IL-12P70 pg/mL-3	0.732	0.466	1.419	2.692	0.561	8.615	5.755	0.729	21.744	2.489	0.934	27.472	4.434	0.786	14.657	0.616	0.517	1.459
	Unstim			Guanosine			Loxoribine			R837			R848			TL8-506
	hc1	hc2	V117L/SLE P3	hc1	hc2	V117L/SLE P3	hc1	hc2	V117L/SLE P3	hc1	hc2	V117L/SLE P3	hc1	hc2	V117L/SLE P3	hc1	hc2	V117L/SLE P3
IFN-α2 pg/mL-1	2.566	4.347	3.939	3.234	0.916	18.189	6.272	2.059	28.173	2.352	4.388	61.058	10.997	1.995	26.409	2.194	2.292	10.825
IFN-α2 pg/mL-2	1.977	3.128	8.517	5.316	1.621	18.507	6.168	2.715	34.43	2.479	4.153	74.271	13.157	3.444	25.985	4.499	3.638	8.752
IFN-α2 pg/mL-3	1.698	2.988	8.049	6.424	1.425	29.57	6.936	2.754	35.677	2.529	3.695	68.298	11.176	3.365	32.056	1.071	1.469	6.255
	Unstim			Guanosine			Loxoribine			R837			R848			TL8-506
	hc1	hc2	V117L/SLE P3	hc1	hc2	V117L/SLE P3	hc1	hc2	V117L/SLE P3	hc1	hc2	V117L/SLE P3	hc1	hc2	V117L/SLE P3	hc1	hc2	V117L/SLE P3
IL-6 pg/mL-1	2.312	0.517	2.346	66.925	0.983	491.738	144.282	3.466	1817.65	92.007	24.717	2928.28	101.319	15.347	1091.15	1.603	0.369	4.604
IL-6 pg/mL-2	1.611	0.433	2.979	75.18	1.085	450.201	145.58	3.854	1860.01	77.779	22.61	3192.9	105.585	18.13	1067.29	3.382	0.35	3.113
IL-6 pg/mL-3	1.53	0.349	2.744	81.737	1.096	548.906	146.195	3.67	2081.39	104.183	23.221	3213.18	109.093	17.615	1207.17	1.365	0.302	3.013
	Unstim			Guanosine			Loxoribine			R837			R848			TL8-506
	hc1	hc2	V117L/SLE P3	hc1	hc2	V117L/SLE P3	hc1	hc2	V117L/SLE P3	hc1	hc2	V117L/SLE P3	hc1	hc2	V117L/SLE P3	hc1	hc2	V117L/SLE P3
IL-8 pg/mL-1	11.06	20.782	39.699	19.152	6.226	42.012	46.939	13.026	86.245	19.43	26.405	170.658	81.415	26.26	168.754	12.844	10.19	79.346
IL-8 pg/mL-2	9.637	18.495	64.26	25.918	8.827	35.288	46.249	20.028	94.989	19.659	25.901	189.587	88.09	45.045	161.177	20.224	15.566	61.123
IL-8 pg/mL-3	9.457	18.57	61.971	33.13	9.006	57.672	52.733	20.232	107.048	24.075	26.507	178.041	94.121	43.861	205.714	6.894	9.924	52.71
