# Supplementary material for: Genetic variants in UNC93B1 predispose to childhood-onset systemic lupus erythematosus
Source: Nat Immunol. 2024 Jun 3;25(6):969–80. doi: 10.1038/s41590-024-01846-5 (PMC11147776; doi:10.1038/s41590-024-01846-5)
Supplement: Supplementary file 8 — Statistical source data. [file 41590_2024_1846_MOESM8_ESM.xlsx]

## Sheet: Sheet1
a
	R848 μg/mL	2			2			2			2
	IRAK4 inh.	0nM			1nM			10nM			50nM
		WT	V117L	T314A	WT	V117L	T314A	WT	V117L	T314A	WT	V117L	T314A
	IFIT1 mRNA Fold-1	1	11.5514	9.25351	0.586417	5.89708	4.40762	0.132127	1.03526	0.607097	0.0883883	0.586417	0.213159
	IFIT1 mRNA Fold-2	1.16473	13.2691	9.98664	0.721965	6.6807	5.31474	0.138696	1.29235	0.757858	0.107321	0.650671	0.309927
	IFIT1 mRNA Fold-3	1.02811	11.4716	8.39773	0.590496	5.54044	4.40762	0.122428	1.16473	0.619854	0.0921418	0.578344	0.269807
	R848 μg/mL	2			2			2			2
	IRAK4 inh.	0nM			1nM			10nM			50nM
		WT	V117L	T314A	WT	V117L	T314A	WT	V117L	T314A	WT	V117L	T314A
	TNF mRNA Fold-1	1	6.45313	4.72397	0.558644	3.81055	2.18859	0.264255	0.562529	0.460094	0.236514	0.408951	0.312083
	TNF mRNA Fold-2	1.01396	8	4.99332	0.668964	4.43828	2.58471	0.316439	0.687771	0.50698	0.279322	0.406126	0.307786
	TNF mRNA Fold-3	0.870551	6.86852	4.31691	0.582367	3.97237	2.36199	0.287175	0.655197	0.420448	0.234881	0.397768	0.31864
b
	R848 μg/mL	1			1			1			1
	IRAK4 inh.	0nM			10nM			20nM			50nM
		WT	V117L	T314A	WT	V117L	T314A	WT	V117L	T314A	WT	V117L	T314A
	IL-6 pg/mL-1	44.793	210.811	239.53	21.973	89.799	64.72	20.615	52.816	41.193	17.329	22.373	30.186
	IL-6 pg/mL-2	51.565	210.179	324.415	19.647	83.693	56.122	23.391	43.21	39.714	37.18	24.803	29.906
	IL-6 pg/mL-3	42.52	205.953	305.123	17.551	85.461	46.344	17.797	33.729	41.607	34.164	21.745	29.388
	R848 μg/mL	1			1			1			1
	IRAK4 inh.	0nM			10nM			20nM			50nM
		WT	V117L	T314A	WT	V117L	T314A	WT	V117L	T314A	WT	V117L	T314A
	IL-8 pg/mL-1	1170.75	1766.76	2665.95	595.1	1086.28	1048.83	545.09	754.22	768.54	410.46	216.75	477.36
	IL-8 pg/mL-2	1239.41	1505.82	3250.57	542.19	877.57	1001.91	493.93	451.74	749.13	338.51	379.88	446.51
	IL-8 pg/mL-3	654.24	1416.91	2504.31	395.66	561.83	753.08	436.99	380.22	660.91	287.83	284.75	443.71
d
	R848 μg/mL	2			2			2			2
	IRAK1/4 inh.	0μM			0.1μM			1μM			5μM
		WT	V117L	T314A	WT	V117L	T314A	WT	V117L	T314A	WT	V117L	T314A
	ISG54 mRNA Fold-1	1	2.94854	4.72397	1	3.09513	3.29436	0.747425	2.44528	3.38698	0.840896	2.73208	3.16017
	ISG54 mRNA Fold-2	1.17283	3.18215	4.62675	1.08673	3.20428	3.43426	0.697372	2.37841	3.63008	0.806642	3.05252	3.03143
	ISG54 mRNA Fold-3	1.29235	3.4822	4.62675	1.07177	3.03143	3.45815	0.888843	2.2974	3.73213	0.939523	2.8481	3.34035
	R848 μg/mL	2			2			2			2
	IRAK1/4 inh.	0μM			0.1μM			1μM			5μM
		WT	V117L	T314A	WT	V117L	T314A	WT	V117L	T314A	WT	V117L	T314A
	TNF mRNA Fold-1	1	1.51572	2.71321	1.07923	1.42405	1.6245	0.716978	1	1.31039	0.732043	0.97942	1.26576
	TNF mRNA Fold-2	1	1.51572	2.71321	1.18921	1.51572	1.72907	0.721965	1.07923	1.41421	0.784584	1.16473	1.31039
	TNF mRNA Fold-3	1.15669	1.58008	2.60268	1.13288	1.31039	1.68179	0.726986	0.97942	1.3566	0.721965	0.986233	1.25701
e
	R848 μg/mL	2			2			2			2
	IRAK1/4 inh.	0μM			0.1μM			1μM			5μM
		WT	V117L	T314A	WT	V117L	T314A	WT	V117L	T314A	WT	V117L	T314A
	IL-6 pg/mL-1	227.88	700.976	709.828	195.466	666.792	528.026	170.425	498.937	505.675	200.453	504.253	420.484
	IL-6 pg/mL-2	234.785	682.984	677.484	233.112	521.093	478.953	194.396	348.102	425.178	158.901	378.293	445.989
	IL-6 pg/mL-3	197.526	692.568	649.377	196	465.19	421.599	133.002	403.479	411.473	126.776	389.018	336.72
	R848 μg/mL	2			2			2			2
	IRAK1/4 inh.	0μM			0.1μM			1μM			5μM
		WT	V117L	T314A	WT	V117L	T314A	WT	V117L	T314A	WT	V117L	T314A
	IL-8 pg/mL-1	2317.75	3632.95	4177.31	1870.69	3378.5	3640.53	1457.78	2868.73	3250.58	1608.74	2413.2	2903.22
	IL-8 pg/mL-2	2396.57	3391.2	4816.64	1959.04	2355.56	3807.22	1366.11	1674.09	3062.31	1051.8	1832.72	3104.06
	IL-8 pg/mL-3	1892.42	3141.81	4157.03	1642.28	2219.02	3437.7	1036.65	2142.86	2659.68	1034.24	2045.8	2249.75
f
Loxoribine mM	0.1			0.1			0.1			0.1
IRAK4 inh.	0nM			10nM			20nM			50nM
	hc1	hc2	V117L/SLE P3	hc1	hc2	V117L/SLE P3	hc1	hc2	V117L/SLE P3	hc1	hc2	V117L/SLE P3
IL-6 pg/mL-1	77.311	470.17	656.2	50.4	267.377	428.194	43.728	180.74	410.959	43.009	176.144	292.046
IL-6 pg/mL-2	79.611	444.571	715.724	46.661	272.884	451.704	46.229	189.003	382.602	42.277	193.112	273.263
IL-6 pg/mL-3	59.311	462.58	664.359	36.137	265.62	441.884	47.217	184.862	397.652	35.542	182.722	261.621
Loxoribine mM	0.1			0.1			0.1			0.1
IRAK4 inh.	0nM			10nM			20nM			50nM
	hc1	hc2	V117L/SLE P3	hc1	hc2	V117L/SLE P3	hc1	hc2	V117L/SLE P3	hc1	hc2	V117L/SLE P3
TNF pg/mL-1	103.765	114.884	190.366	79.332	75.083	137.624	75.702	64.257	134.755	85.032	60.006	113.493
TNF pg/mL-2	110.342	116.552	224.469	85.046	76.509	144.232	90.676	64.951	136.962	90.67	66.106	110.823
TNF pg/mL-3	107.312	112.4	211.413	85.049	73.101	144.581	107.518	62.08	137.074	97.144	63.251	102.038
g
R848 μg/mL	2			2
IRAK4 inh.	0nM			25nM
	hc1	hc2	V117L/SLE P3	hc1	hc2	V117L/SLE P3
IL-6 pg/mL-1	250.682	243.879	634.089	162.133	138.625	42.433
IL-6 pg/mL-2	290.063	293.464	837.916	150.764	121.533	38.615
IL-6 pg/mL-3	220.094	202.356	575.255	163.827	128.089	46.848
R848 μg/mL	2			2
IRAK4 inh.	0nM			25nM
	hc1	hc2	V117L/SLE P3	hc1	hc2	V117L/SLE P3
IL-8 pg/mL-1	2524.71	2531.52	9717.33	1777.49	1843.31	2938.22
IL-8 pg/mL-2	3198.16	3296.57	12000	1966.73	1624.27	2824.1
IL-8 pg/mL-3	2162.21	2091.17	8611.79	1938.54	1507.2	3854.9
h
Loxoribine mM	0.1			0.1			0.1			0.1
IRAK1/4 inh.	0μM			0.1μM			1μM			5μM
	hc1	hc2	V117L/SLE P3	hc1	hc2	V117L/SLE P3	hc1	hc2	V117L/SLE P3	hc1	hc2	V117L/SLE P3
IFN-γ pg/mL-1	1.25	1.25	3.78	1.25	1.25	3.21	1.25	1.34	2.87	1.25	1.34	2.09
IFN-γ pg/mL-2	1.26	1.51	5.57	1.25	1.45	3.55	1.25	1.54	4.4	1.25	1.25	2.98
IFN-γ pg/mL-3	1.25	1.82	6.4	1.25	1.71	3.53	1.25	1.88	4.22	1.25	1.75	1.81
Loxoribine mM	0.1			0.1			0.1			0.1
IRAK1/4 inh.	0μM			0.1μM			1μM			5μM
	hc1	hc2	V117L/SLE P3	hc1	hc2	V117L/SLE P3	hc1	hc2	V117L/SLE P3	hc1	hc2	V117L/SLE P3
IL-8 pg/mL-1	123.362	84.52	199.716	101.846	82.622	162.599	70.38	64.965	130.743	89.211	65.695	131.609
IL-8 pg/mL-2	161.346	110.385	236.992	132.812	110.118	221.523	109.206	88.653	174.727	115.743	92.449	120.87
IL-8 pg/mL-3	183.113	141.715	257.524	165.365	130.515	188.822	127.128	107.165	144.385	96.015	81.011	126.57
