# Supplementary material for: Genetic variants in UNC93B1 predispose to childhood-onset systemic lupus erythematosus
Source: Nat Immunol. 2024 Jun 3;25(6):969–80. doi: 10.1038/s41590-024-01846-5 (PMC11147776; doi:10.1038/s41590-024-01846-5)
Supplement: Supplementary file 10 — Statistical source data. [file 41590_2024_1846_MOESM10_ESM.xlsx]

## Sheet: Sheet1
a
	WT/WT	WT/V117L	V117L/V117L
Weight (g)	32.05	24.35	24.28
	30.3	28.21	24.21
	30.6	27.51	23.97
	39.16	25.12	25.12
	25.74	27.61	24.6
	28.07	27	27.03
	29.35	26.27	24.78
	27.51	24.79	23.59
	28.37	27.07	24.13
		29.43	25.31
b
	WT/WT	WT/V117L	V117L/V117L
Spleen weight (g)	0.116	0.168	0.204
	0.147	0.116	0.183
	0.104	0.11	0.109
	0.106	0.108	0.158
	0.111	0.142	0.278
	0.119	0.14	0.127
	0.165	0.138	0.127
	0.127	0.158	0.105
	0.114	0.132	0.133
	0.123	0.164	0.215
	0.094	0.094	0.365
	0.115	0.115	0.263
	0.093	0.097	0.26
	0.082	0.095	0.215
	0.108	0.195	0.262
	0.095	0.115	0.207
	0.127	0.165	0.098
	0.132	0.12	0.212
	0.106	0.121	0.113
	0.099	0.106	0.255
	0.147	0.165	0.242
	0.096	0.219	0.119
	0.134	0.127	0.259
	0.111	0.134	0.114
		0.158	0.11
	WT/WT	WT/V117L	V117L/V117L
Spleen cellularity (10^7)	1.59	3.5	10
	4.6	5	8.7
	7.3	3.2	12.4
	3.4	2.6	8.9
	2	4.7	9.7
	2.9	8.2	9
	3.3	2.6	5.1
c
	WT/WT	WT/V117L	V117L/V117L
Kidney weight (g)	0.194	0.175	0.182
	0.198	0.196	0.161
	0.184	0.165	0.154
	0.184	0.167	0.189
	0.195	0.186	0.17
	0.201	0.198	0.164
	0.174	0.137	0.12
	0.211	0.157	0.136
	0.186	0.198	0.138
	0.187	0.204	0.194
	0.216	0.163	0.164
	0.2	0.231	0.188
	0.263	0.202	0.191
	0.193	0.171	0.182
	0.188	0.201	0.183
	0.189	0.155	0.169
	0.203	0.176	0.18
		0.201	0.196
d
	WT/WT	WT/V117L	V117L/V117L
Serum Anti-dsDNA Abs (OD450-620)	0.552	0.461	0.983
	3.783	0.927	1.682
	0.707	4.081	0.458
	1.008	1.428	4.973
	1.765	5.37	2.245
	0.549	0.311	5.954
	0.387	0.336	0.413
	0.394	1.099	3.306
	0.358	0.479	0.402
	0.364	0.763	0.673
	0.773	0.366	5.898
	0.337	0.436	0.539
	0.468	0.35	1.695
	0.612	0.481	0.632
	0.451	0.479	0.425
	WT/WT	WT/V117L	V117L/V117L
Serum Anti-Smith Abs (OD450)	0.701	0.677	0.67
	0.411	0.649	0.57
	0.432	0.713	0.488
	0.542	0.784	0.473
	0.449	0.74	0.69
	0.549	0.461	0.538
	0.566	0.447	0.72
	0.439	0.922	0.682
	0.75	0.577	0.634
	0.523	1.137	0.931
	0.423	0.428	0.633
	0.499	0.447	0.434
	0.395	0.604	0.782
	0.425	0.442	0.687
	0.478	0.471	0.819
e
	WT/WT	WT/V117L	V117L/V117L
Live/CD45+%	73.3	94.4	88.3
	80.4	94	91.1
	78.4	71.8	94.4
	94.7	83.5	95.2
	91.1	90.1	96.8
	97.1	96.1	94.9
	77.9	97.3	96.5
	79.8	95.6	92.4
	80.2	94.1	95.2
	77.4	93.9	92.8
	WT/WT	WT/V117L	V117L/V117L
Live/CD45+/CD11b+/F4/80+%	21.1	31.2	41
	22.8	26.9	37.1
	37.1	42.4	57.8
	25.3	34.9	61.3
	30.2	55.5	38.6
	32.9	57.9	44.6
	28.9	29.1	27.9
	34.7	45.8	64
	37.2	43.1	55.3
	36	35.8	44.3
	WT/WT	WT/V117L	V117L/V117L
Live/CD45+/CD11b+/Gr-1+%	61.9	90.2	95.7
	84.8	86.4	81.4
	67.6	64	87.3
	90.1	72.3	97.8
	87.4	75.5	97.3
	91.4	95	96.1
	79.3	95.8	95.7
	58	94	87.5
	63.7	97.1	96.7
	58.9	98.9	96.9
	WT/WT	WT/V117L	V117L/V117L
Live/CD45+/CD14neg/CD16+%	63.6	86.2	94.8
	83.4	82	78.8
	59	58	85.5
	88.2	65	95.7
	80.7	72.8	96.4
	89	94.2	94.1
	73.3	94.8	94.9
	49.3	93.2	82.7
	58.4	94.6	94.9
	49.4	98	95.4
	WT/WT	WT/V117L	V117L/V117L
Live/CD45+/CD3+/CD4+/ CD25+/FOXP3+%	11.6	11	3.28
	12.5	21.2	13.3
	2.37	8.01	17.2
	10.7	20.6	17.9
	5.72	19	12
	2.75	10.5	17.7
	6.58	8.32	14.7
	11.2	20.6	23.6
	17.5	7.23	12.9
	7.01	3.22	12
	WT/WT	WT/V117L	V117L/V117L
Live/CD45+/CD3+/ CD4+/CD69+%	26.3	49.2	40.2
	36.2	62.4	50.9
	13.3	16	54.4
	41.9	38.7	55.7
	42.6	58.5	54.2
	34.3	57.1	63.6
	32.1	54.1	63.4
	27.2	73.2	64.5
	51.3	47.8	55.9
	19.7	43.6	54.9
f
	WT/WT	WT/V117L	V117L/V117L
BM-CD45+/CD3+/CD4+/ Intracellular IFN-γ+%	1.23	12.6	19
	7.22	13.9	12.8
	3.62	3.32	15.9
	10.2	2.76	19.5
	9.24	6.28	20.6
	13.8	22.2	14.7
	4.39	19.2	22.4
	1.74	29.3	14.4
	3.11	16.3	22.2
	1.88	16.1	14.3
	WT/WT	WT/V117L	V117L/V117L
BM-CD45+/CD3+/CD4+/ Intracellular IFN-γ+ MFI	2599	4385	5737
	4830	5445	5174
	3209	2893	5028
	4118	2916	7008
	3772	3430	5380
	4143	5882	4958
	3535	6350	7950
	2416	8353	4830
	3019	5026	5586
	2831	5278	5885
	WT/WT	WT/V117L	V117L/V117L
BM-CD45+/CD3+/CD4-/ Intracellular IFN-γ+%	2.46	6.98	13.2
	12.6	16.1	12.5
	6.01	5.41	10.6
	6.71	3.73	22.2
	5.75	6.65	11.1
	5.47	15	8.94
	4.89	14.7	24.4
	1.95	24.2	11.8
	2.54	9.28	11.4
	2.43	10.3	14.4
	WT/WT	WT/V117L	V117L/V117L
BM-CD45+/CD3+/CD4-/ Intracellular IFN-γ+ MFI	2092	2931	3730
	4086	3678	3389
	2628	2370	3327
	2677	2313	4969
	2606	2515	3464
	2648	3587	3258
	2630	3961	5388
	1931	5510	3171
	2386	3317	3174
	2292	3166	3797
g
Live cells/CD45+/ B220+/CD3neg%	WT/WT	WT/V117L	V117L/V117L
	13.4	29.7	36.6
	17.8	17	38.9
	13.4	16.5	18.7
	17.7	21.5	40.3
	14	24.1	38.6
	13.8	34.6	33.1
	21.1	27.2	24.5
	15.4	31.5	37.8
		21	30.1
		40.7	29
	WT/WT	WT/V117L	V117L/V117L
CD4 T cell/B cell ratio	1.17164	0.59596	0.442623
	0.685393	1.01765	0.462725
	1.1791	1.07879	1.00535
	1.0113	0.809302	0.42928
	1.27857	0.630705	0.497409
	1.08696	0.450867	0.450151
	0.781991	0.727941	0.767347
	0.935065	0.695238	0.367725
		0.819048	0.58804
		0.402948	0.675862
	WT/WT	WT/V117L	V117L/V117L
CD45+/CD3+/CD4+/ FOXP3+/CD25+%	7.61	11	12.8
	7.55	8	10.6
	6.97	10.8	10.2
	5.5	6.3	10.2
	8.24	7.04	13.1
	5.74	10.6	11.7
	8.62	8.73	7.99
	11.1	10.6	17.8
		11.3	6.82
		17.3	8.37
	WT/WT	WT/V117L	V117L/V117L
CD45+/CD4+/CD44+ %	13.9	15.9	14.8
	11.2	15.8	15.9
	14.3	15.9	16.2
	16	15	15.8
	15.7	13.6	18.1
	12.9	13.9	13.1
	14.6	17.6	16.3
	12.9	17.5	13.5
		15.4	15
		15.7	16
	WT/WT	WT/V117L	V117L/V117L
Live/CD45+/CD3+/ CD4+/CD69+%	41.9	46.9	36.4
	24.9	51.7	35.6
	43.7	38.1	54.3
	19.7	58.1	39.2
	40.9	38.7	56.4
	34.9	50.2	38.2
	26.6	39.3	51
		51.9	42.3
	WT/WT	WT/V117L	V117L/V117L
CD45+/CD19+/CD3-/ CD95+/Bcl6+ %	9.04	8.88	17
	6.68	9.93	11.8
	8.53	7.73	14.4
	8.47	11.9	11.4
	9.77	8.81	9.5
	8.13	13.1	10.3
	8.45	12.8	8.22
		18.1	13.7
	WT/WT	WT/V117L	V117L/V117L
CD45+/CD19+/CD3-/ CD95+/CXCR5+ %	12.1	15.3	23.7
	12.7	12.9	18
	14.1	15.5	17.4
	10.5	18	18.8
	11.6	14.7	20.7
	9.6	20.5	17.1
	10.8	20.7	15
		22.3	23.7
