# Supplementary material for: Genetic variants in UNC93B1 predispose to childhood-onset systemic lupus erythematosus
Source: Nat Immunol. 2024 Jun 3;25(6):969–80. doi: 10.1038/s41590-024-01846-5 (PMC11147776; doi:10.1038/s41590-024-01846-5)
Supplement: Supplementary file 11 — Statistical source data. [file 41590_2024_1846_MOESM11_ESM.xlsx]

## Sheet: Sheet1
a
Serum IL12p70 pg/mL	WT	WT/V117L	V117L/V117L
	36.6	43.63	41.62
	35.8	37.06	39.82
	36.37	35.17	45.72
	37.79	42.22	41.29
	36.64	37.07	45.11
Serum IP-10 pg/mL	WT	WT/V117L	V117L/V117L
	153.78	735.1	334.31
	188.84	428.31	420.28
	247.9	681.56	653.96
	278.33	353.06	532.42
	283.94	214.28	410.33
Serum IL-6 pg/mL	WT	WT/V117L	V117L/V117L
	25.84	34.6	39.75
	23.93	36.33	61.54
	28.56	48.8	88.85
	20.36	56.6	48.71
Serum IFN-γ pg/mL	WT	WT/V117L	V117L/V117L
	25.79	28.98	36.43
	29.42	41.51	54.15
	25.04	31.54	47.38
	26.83	64.21	32.11
b
	WT	WT/V117L	V117L/V117L
Mesangial stromal hyperplasia (Kidney)	0	0	2
	0	1	2
	0	0	1
	0	1	1
	0	1	1
	0	0	2
	1	0	2
	0	0	2
	1	0	2
	0	1	1
	1	1	2
	1	2	2
	1	1	2
	1	2	2
	0		2
	WT	WT/V117L	V117L/V117L
Endothelial and mesangial cell proliferation score (Kidney)	0	0	0
	0	0	0
	0	0	0
	0	0	0
	0	0	0
	0	0	1
	0	0	1
	0	0	1
	0	0	1
	0	0	0
	0	0	0
	0	0	0
	0	0	0
	0	0	0
	0		0
c
Inflammatory cell infiltration score (spleen)	WT	WT/V117L	V117L/V117L
	1	0	1
	0	1	1
	0	1	1
	1	1	1
	0	1	1
	WT	WT/V117L	V117L/V117L
Extramedullary hematopoietic cell hyperplasia score (spleen)	0	0	0
	0	0	0
	0	1	1
	0	1	0
	0	0	1
d
Inflammatory cell infiltration score (Lung)	WT	WT/V117L	V117L/V117L
	0	1	1
	0	3	2
	0	0	1
e
	WT	WT/V117L	V117L/V117L
Inflammatory cell infiltration score (pancreas)	0	3	0
	0	1	1
	1	0	1
f
	WT	WT/V117L	V117L/V117L
Kidney-Mx1 mRNA Fold	1	2.96905	2.04202
	1.07177	2	1.91853
	1.18099	2.92817	2.65737
	WT	WT/V117L	V117L/V117L
Kidney-Isg20l2 mRNA Fold	1	3.07375	2.65737
	0.726986	2.28153	3.11666
	0.959264	6.36429	2.78949
	WT	WT/V117L	V117L/V117L
Kidney-Ifit1 mRNA Fold	1	1.56917	0.993092
	0.466516	1.07177	1.85318
	0.673617	1.8025	1.10957
Kidney-Irf7 mRNA Fold	WT	WT/V117L	V117L/V117L
	1	1.77768	0.97942
	0.659754	1.54757	3.41054
	0.624165	1.51572	1.53687
