# Supplementary material for: Genetic variants in UNC93B1 predispose to childhood-onset systemic lupus erythematosus
Source: Nat Immunol. 2024 Jun 3;25(6):969–80. doi: 10.1038/s41590-024-01846-5 (PMC11147776; doi:10.1038/s41590-024-01846-5)
Supplement: Supplementary file 12 — Statistical source data. [file 41590_2024_1846_MOESM12_ESM.xlsx]

## Sheet: Sheet1
a
	WT	WT/V117L	V117L/V117L
BMDM-Irf7 mRNA Fold	1	1.32869	1.71713
	1.23114	1.3566	1.59107
	0.972655	1.51572	1.98619
BMDM-Ifit1 mRNA Fold	WT	WT/V117L	V117L/V117L
	1	1.00696	2.26577
	1.20581	1.46409	2.2974
	0.806642	1.48452	2.01391
d
	Unstim			Poly I:C			R848			CPG-C
	WT	WT/V117L	V117L/V117L	WT	WT/V117L	V117L/V117L	WT	WT/V117L	V117L/V117L	WT	WT/V117L	V117L/V117L
BMDM-Ifit1 mRNA Fold	1	0.61132	1.67018	11993.8	12854.6	13682.1	3.07375	2.92817	5.6962	104.691	29.8571	90.5097
	1	0.493116	1.60214	11993.8	13124.7	13969.6	2.80889	2.80889	6.77396	113.772	30.0647	79.8932
	1	0.50698	1.89212	14972.2	11828.7	16158.4	3.16017	3.63008	8.05564	130.69	33.1285	82.1393
	Unstim			Poly I:C			R848			CPG-C
	WT	WT/V117L	V117L/V117L	WT	WT/V117L	V117L/V117L	WT	WT/V117L	V117L/V117L	WT	WT/V117L	V117L/V117L
BMDM-Irf-7 mRNA Fold	1	0.432269	0.732043	2797.65	3061.45	2336.28	2.15846	15.1369	5.02805	45.5696	12.996	29.446
	1	0.752623	1.22264	5832.91	5330.3	4973.34	3.43426	26.5382	11.4716	88.0347	24.59	44.0173
	1	0.539614	1.70527	6080.61	5077.84	3691.52	2.80889	24.9333	9.57983	81.5719	28.6408	41.0696
	Unstim			Poly I:C			R848			CPG-C
	WT	WT/V117L	V117L/V117L	WT	WT/V117L	V117L/V117L	WT	WT/V117L	V117L/V117L	WT	WT/V117L	V117L/V117L
BMDM-Isg-15 mRNA Fold	1	0.716978	1.48452	5148.73	7804.01	6122.9	3.09513	6.82108	4.89056	126.238	36.5044	69.0706
	1	0.528509	1.11729	3769.09	4389.98	4096	1.68179	2.62079	3.09513	69.0706	24.0839	50.5626
	1	0.68302	1.34723	5518.27	5184.54	4608.24	2.73208	9.12611	4.69134	97.0059	30.6965	49.18
	Unstim			Poly I:C			R848			CPG-C
	WT	WT/V117L	V117L/V117L	WT	WT/V117L	V117L/V117L	WT	WT/V117L	V117L/V117L	WT	WT/V117L	V117L/V117L
BMDM-Tnf mRNA Fold	1	0.80107	1.21419	76.6386	87.4266	60.5477	5.24157	7.83536	5.9794	4.31691	3.63008	3.4822
	1	1.01396	1.27456	85.6274	88.0347	69.0706	5.35171	7.4127	6.32033	3.86375	5.16941	3.68075
	1	0.779165	1.18099	72.0037	84.4485	47.8352	4.82323	6.63456	5.24157	3.78423	4.19887	2.96905
e
	Unstim			Poly I:C			R848			CPG-C
	WT	WT/V117L	V117L/V117L	WT	WT/V117L	V117L/V117L	WT	WT/V117L	V117L/V117L	WT	WT/V117L	V117L/V117L
BMDM-CXCL1 pg/mL	37.42	34.91	37.83	83.11	83.21	91.89	3772.36	4660.39	10000	259.81	445.88	347.79
	38.1	36.3	37.31	146.63	101.74	116.09	4424.83	6514.07	10000	645.83	364.06	323.4
	38.71	38.31	35.91	144.9	98.73	110.66	5110.92	8206.01	6655.16	385.9	465.21	296.41
	Unstim			Poly I:C			R848			CPG-C
BMDM-CCL5 pg/mL	WT	WT/V117L	V117L/V117L	WT	WT/V117L	V117L/V117L	WT	WT/V117L	V117L/V117L	WT	WT/V117L	V117L/V117L
	8.04	7.95	7.54	12369.4	11414.2	13534.1	513.25	1035.6	2308.2	66.5	102.03	34.49
	10.07	7.53	10.48	12791.4	11945.6	12893.3	481.17	733.92	1923.81	134.55	93.41	49.46
	8.51	7.21	9.32	12212.5	11515.6	14026.6	638.17	7742.81	1467.39	70.97	139.41	46.44
	Unstim			Poly I:C			R848			CPG-C
BMDM-IP-10 pg/mL	WT	WT/V117L	V117L/V117L	WT	WT/V117L	V117L/V117L	WT	WT/V117L	V117L/V117L	WT	WT/V117L	V117L/V117L
	30.4	30.4	30.4	12414.9	12970.8	12732.6	288.99	520.64	616.54	233.32	107.25	166.08
	30.4	30.4	30.4	13174.2	11330	13961.4	396.25	203.97	938.53	255.53	85.31	224.28
	30.4	30.4	35.55	12415.4	12451.6	14540	245.99	742.93	432.6	124.58	495.23	238.49
