# Supplementary material for: Genetic variants in UNC93B1 predispose to childhood-onset systemic lupus erythematosus
Source: Nat Immunol. 2024 Jun 3;25(6):969–80. doi: 10.1038/s41590-024-01846-5 (PMC11147776; doi:10.1038/s41590-024-01846-5)
Supplement: Supplementary file 14 — Statistical source data. [file 41590_2024_1846_MOESM14_ESM.xlsx]

## Sheet: Sheet1
a
Month	1	2	3	4	5	17	18	19	21	22	34	35				T314A/SLE P1
C3 g/L	0.38	0.57	0.61	0.85	0.79	0.83	0.27	0.55	0.56	0.7	0.39	0.22
Month	1	2	3	4	5	17	18	19	21	22	34	35
C4 g/L	0.04	0.1	0.13	0.15	0.12	0.17	0.02	0.06	0.03	0.06	0.04	0.04
Month	1	2	3	4	5	17	18	19	21	22	34	35
SLEDAI-2k	11	8	6	8	8	8	14	4	9	8	14	14
Month	1	17	17	19	19	20	20.5	20.5	26	28	29	30	31	32	43
WBC 10^9/L	5.9	4.6	13.4	4.2	4.9	13.1	3.8	8.6	9.94	4.4	13.17	14.13	13.51	2.5	10.81
Month	1	17	17	19	19	20	20	20	28	32
Neutrophils %	62	60	80	65	61	81	57	82	45	36
Month	1	17	17	19	19	20	20	20	28	32
Monocytes %	7	14	6	9	10	6	16	6	10	10
Month	1	17	17	19	19	20	20	20	28	32
Lymphocytes %	30	25	8	26	29	9	25	11	44	54
Month	1	17	17	19	19	20	20	20	28	32
Platelets 10^9/L	164	299	382	449	413	378	312	357	355	218
b																		V117L/SLE P2
Month	1	34	36	38	44	49	56	58	59	60
C3 g/L	0.96	0.3	0.74	0.89	0.95	0.84	0.89	1.12	1.19	0.88
Month	1	34	36	38	44	49	56	58	59	60
C4 g/L	0.13	0.03	0.11	0.12	0.13	0.08	0.12	0.18	0.21	0.14
Month	1	34	36	38	44	49	56	58	59
SLEDAI-2k	20	16	14	6	8	8	8	8	6
Month	1	2	25	25.2	26	29	36	42	48	48.5	48.8	49	50	51	52	53	60
WBC 10^9/L	5.9	8.9	6.2	13.5	11.2	8.7	6.2	7.3	6.4	7.5	9.2	5.6	5.3	4.8	5.9	6	6.9
Month	1	2	25	25.2	26	29	36	42	48	48.5	48.8	49	50	51	52	53	60
Neutrophils %	62	65	63	80	86	85	75	63	79	75	75	54	64	46	59	66	70
Month	1	2	25	25.2	26	29	36	42	48	48.5	48.8	49	50	51	52	53	60
Monocytes %	7	7	5	3	2	2	6	7	4	7	8	12	8	12	10	8	6
Month	1	2	25	25.2	26	29	36	42	48	48.5	48.8	49	50	51	52	53	60
Lymphocytes %	30	27	31	14	8	10	18	30	17	16	14	31	27	40	30	25	23
Month	1	2	25	25.2	26	29	36	42	48	48.5	48.8	49	50	51	52	53	60
Platelets 10^9/L	164	271	242	333	299	313	311	324	329	293	346	285	355	297	331	322	309
c																			V117L/SLE P3
Month	1	2	3	5
C3 g/L	0.21	0.49	0.58	0.68
Month	1	2	3	5
C4 g/L	0.03	0.07	0.06	0.07
Month	1	2	3	5
SLEDAI-2k	19	8	8	6
Month	0.25	0.25	0.25	0.25	0.5	0.75	1	2	3	4	5	8	9	10	12	15	18	24
WBC 10^9/L	13.1	8.6	12.4	13.4	20.3	14.6	12.4	7.9	13.9	11.6	10.8	8.9	28.6	10.3	9.6	10.5	8.6	10.3
Month	0.25	0.25	0.25	0.25	0.5	0.75	1	2	3	4	5	8	9	10	12	15	18	24
Neutrophils %	63	58	57	56	80	86	81	61	79	80	80	82	82	86	84	76	52	56
Month	0.25	0.25	0.25	0.25	0.5	0.75	1	2	3	4	5	8	9	10	12	15	18	24
Monocytes %	7	12	9	6	2	2	3	6	4	4	7	3	6	2	3	5	7	6
Month	0.25	0.25	0.25	0.25	0.5	0.75	1	2	3	4	5	8	9	10	12	15	18	24
Lymphocytes %	27	26	34	38	16	12	16	33	14	16	11	15	10	12	13	14	36	31
Month	0.25	0.25	0.25	0.25	0.5	0.75	1	2	3	4	5	8	9	10	12	15	18	24
Platelets 10^9/L	185	153	170	119	245	290	326	273	269	270	254	268	259	353	250	263	343	253
d
Month	1	5		V117L/SLE P4
C3 g/L	0.1	0.06
Month	1	5
C4 g/L	0.02	0.03
Month	1	5	15
SLEDAI-2k	9	6	16
e
Month	1	1	2	4	5	8	10	11	13	17	20	26	33	45			V117L/SLE P5
C3 g/L	0.19	0.27	0.55	0.88	1.03	1.05	1.04	0.87	1.1	0.96	0.73	0.77	0.83	1.01
Month	1	1	2	4	5	8	10	11	13	17	20	26	33	45
C4 g/L	0.02	0.02	0.06	0.14	0.17	0.19	0.21	0.2	0.23	0.18	0.13	0.13	0.15	0.17
Month	1	1	6	7	7	8	10	10	11	11	12	16	25	32
WBC 10^9/L	11.7	14.3	11	12.6	13.7	11.4	10	9.4	11	16	11.3	11.6	6.9	9.1
Month	1	1	6	7	7	8	10	10	10	11	11	11	12	16	25	32
Neutrophils %	78	68	72	76	90	80	78	78	59	87	73	65	80	87	49	60
Month	1	1	6	7	7	8	10	10	10	11	11	11	12	16	25	32
Monocytes %	2	7	9	7	4	7	7	10	8	9	8	5	3	10	11	7
Month	1	1	6	7	7	8	10	10	10	11	11	11	12	16	25	32
Lymphocytes %	20	25	19	17	5	13	14	12	32	8	17	25	15	10	38	32
Month	1	1	6	7	7	8	10	10	10	11	11	12	16	25	32
Platelets 10^9/L	101	135	410	498	477	468	481	483	524	471	524	438	451	425	443
Month	1	1	5	6	7	8	10	11	13	17	20	26	33	45
Anti-ANA (IU/L)	33.34	47.47	13.28	8.9	7.9	3.4	6.85	3.44	4.71	5.62	3.95	2.93	3	1.28
Month	1	1	2	5	6	7	8	10	11	13	17	20	26	33	45
Anti-dsDNA (IU/L)	65.62	30.51	11.87	10.42	9.44	3.43	7.07	4.29	3.34	2.23	4.58	2.21	8.87	2.72	0.71
Month	1	4	5	6	7	8	10	11	13
24hrs Urine protein (g/24h)	0.05	0.06	0.06	0.09	0.1	0.04	0.05	0.04	0.02
f
Month	1	2	3	5	12	34	36	40	44	46	V117L/SLE P6
C3 g/L	0.74	1.15	1.18	1.09	1.14	0.95	0.93	0.82	0.93	0.76
Month	1	2	3	5	12	34	36	40	44	46
C4 g/L	0.15	0.28	0.29	0.34	0.29	0.23	0.22	0.21	0.2	0.18
Month	2	40
SLEDAI-2k	4	5
Month	1	1	4	4	10	18	18	24
WBC 10^9/L	8.2	8.6	7.9	9.6	6.2	4.7	9.7	4.7
Month	1	1	4	4	10	18	18	24
Neutrophils %	80	75	91	85	87	81	67	71
Month	1	1	4	4	10	18	18	24
Monocytes %	8	7	2	5	3	5	8	13
Month	1	1	4	4	10	18	18	24
Lymphocytes %	12	14	7	10	10	14	22	16
Month	1	1	4	4	10	18	18	24
Platelets 10^9/L	237	266	301	277	250	264	321	144
Month	1	2	3	5	12	34	36	40	44	46
Anti-ANA (IU/L)	46.74	59.92	3.34	3.76	11.42	6.5	1.56	78.94	4.21	8.42
Month	1	2	3	5	12	34	36	40	44	46
Anti-dsDNA (IU/L)	196.41	69.5	19.58	11.26	8.29	2.43	18.82	0.19	0.14	54.3
Month	1	2	3	5	34	36	40	44	46
24hrs Urine protein (g/24h)	0.41	0.12	0.12	0.17	0.1	0.06	0.14	0.13	0.09
g
Month	1	2	29							V117L/SLE P7
C3 g/L	0.37	1.04	1.23
Month	1	2	5	29
C4 g/L	0.03	0.09	0.74	0.28
Month	1	2	4	6	10	12	15	19	21
WBC 10^9/L	6.9	4.4	5	6.1	11.1	7.7	9.5	9.4	8.9
Month	1	2	4	6	10	12	15	19	21
Neutrophils %	72	48	59	58	76	75	65	75	66
Month	1	2	4	6	10	12	15	19	21
Monocytes %	8	12	6	13	7	5	8	8	15
Month	1	2	4	6	10	12	15	19	21
Lymphocytes %	19	35	34	26	13	19	22	13	18
Month	1	2	4	6	10	12	15	19	21
Platelets 10^9/L	283	233	281	290	424	315	348	344	409
Month	1	5	29
Anti-ANA (IU/L)	159.55	6.61	15.82
Month	1	5	29
Anti-dsDNA (IU/L)	30.49	0.74	5.14
