# Supplementary material for: Genetic variants in UNC93B1 predispose to childhood-onset systemic lupus erythematosus
Source: Nat Immunol. 2024 Jun 3;25(6):969–80. doi: 10.1038/s41590-024-01846-5 (PMC11147776; doi:10.1038/s41590-024-01846-5)
Supplement: Supplementary file 16 — Statistical source data. [file 41590_2024_1846_MOESM16_ESM.xlsx]

## Sheet: Sheet1
a
	hc1	hc2	hc3	V117L/SLE-P2
ISG-15 mRNA Fold-1	1	0.768438	1.18921	1.1019
ISG-15 mRNA Fold-2	0.673617	1.05702	1.17284	1.20581
ISG-15 mRNA Fold-3	0.578344	1.01396	1.17284	1.11729
b
	hc1	hc2	hc3	V117L/SLE-P3
IFIT1 mRNA Fold-1	1	1.43396	1.77769	4.25748
IFIT1 mRNA Fold-2	1.3566	1.75321	2.04202	4.11246
IFIT1 mRNA Fold-3	1.34723	1.30134	1.65864	4.46915
	hc1	hc2	hc3	V117L/SLE-P3
IFIT3 mRNA Fold-1	1	1.18921	6.49802	11.8762
IFIT3 mRNA Fold-2	1.23971	0.646176	6.77396	9.98664
IFIT3 mRNA Fold-3	1.20581	0.888843	4.78991	9.44794
	hc1	hc2	hc3	V117L/SLE-P3
ISG-15 mRNA Fold-1	1	1.07177	1.23114	4.08405
ISG-15 mRNA Fold-2	1.01396	1.05702	1.50525	4.16986
ISG-15 mRNA Fold-3	1.08673	0.97942	1.39474	3.73213
c
	hc1	hc2	hc3	V117L/SLE-P2
IFN-γ pg/mL-1	5.2	5.95	4.23	9.17
IFN-γ pg/mL-2	6.04	5.12	4.03	7
IFN-γ pg/mL-3	5.57	4.77	4.53	7.63
	hc1	hc2	hc3	V117L/SLE-P2
IFN-λ2/3 pg/mL-1	78.62	73.56	65.5	123.76
IFN-λ2/3 pg/mL-2	85.8	74.56	76.77	104.59
IFN-λ2/3 pg/mL-3	92.56	86.83	54.26	117.27
	hc1	hc2	hc3	V117L/SLE-P2
IL-12P70 pg/mL-1	1.83	2.26	1.69	3.48
IL-12P70 pg/mL-2	2.09	2.22	1.61	3.52
IL-12P70 pg/mL-3	2.37	2.33	1.63	3.47
	hc1	hc2	hc3	V117L/SLE-P2
IL-10 pg/mL-1	1	1.13	0.9	1.94
IL-10 pg/mL-2	1.1	1.1	0.87	2.02
IL-10 pg/mL-3	1.2	1.16	0.89	2.27
d
	hc1	hc2	hc3	V117L/SLE-P2
IFN-α pg/mL-1	126.263	306.638	98.513	3639.41
IFN-α pg/mL-2	134.588	320.513	417.638	3844.76
IFN-α pg/mL-3	37.463	192.863	248.363	2060.44
	hc1	hc2	hc3	V117L/SLE-P2
IFN-β pg/mL-1	4367.3	5083.24	3618.05	8113.55
IFN-β pg/mL-2	3992.67	4858.47	3917.74	6348.65
IFN-β pg/mL-3	4100.9	6173.82	3667.99	7297.69
	hc1	hc2	hc3	V117L/SLE-P2
IL-6 pg/mL-1	59.94	87.4487	72.9704	104.823
IL-6 pg/mL-2	48.3574	77.3139	64.2835	94.6878
IL-6 pg/mL-3	70.0748	78.7617	70.0748	114.957
e
	hc1	hc2	hc3	V117L/SLE-P3
IFN-γ pg/mL-1	4.24	2.99	3.52	6.81
IFN-γ pg/mL-2	4	3.15	3.33	4.64
IFN-γ pg/mL-3	3.22	4.03	3.11	5.21
	hc1	hc2	hc3	V117L/SLE-P3
IFN-λ2/3 pg/mL-1	48.96	46.36	49.85	64.48
IFN-λ2/3 pg/mL-2	40.36	36.57	34.75	43.52
IFN-λ2/3 pg/mL-3	43.52	23.76	34.87	41.15
	hc1	hc2	hc3	V117L/SLE-P3
IL-12P70 pg/mL-1	1.39	1.08	1.35	2.67
IL-12P70 pg/mL-2	1.72	1.38	1.82	1.85
IL-12P70 pg/mL-3	1.14	1.1	1.25	1.81
	hc1	hc2	hc3	V117L/SLE-P3
IL-10 pg/mL-1	0.83	0.67	0.87	1.23
IL-10 pg/mL-2	0.88	0.66	0.78	0.94
IL-10 pg/mL-3	0.81	0.66	0.69	0.91
f
	HC	V117L/SLE-P2			HC	V117L/SLE-P2			HC	V117L/SLE-P2			HC	V117L/SLE-P2
IFN-α2 pg/mL-1	0.65	2.96		IL-12P70 pg/mL-1	0.69	3.05		IFN-γ pg/mL-1	1.13	5.08		IL-1β pg/mL-1	6.33	23.48
IFN-α2 pg/mL-2	1.15	3.51		IL-12P70 pg/mL-2	1.21	2.9		IFN-γ pg/mL-2	1.13	7.49		IL-1β pg/mL-2	9.71	14.31
IFN-α2 pg/mL-3	1.18	2.88		IL-12P70 pg/mL-3	1.28	2.92		IFN-γ pg/mL-3	1.13	5.57		IL-1β pg/mL-3	9.69	19.6
	HC	V117L/SLE-P2			HC	V117L/SLE-P2			HC	V117L/SLE-P2			HC	V117L/SLE-P2
IFN-λ2/3 pg/mL-1	9.6	80.13		GM-CSF pg/mL-1	1.05	3.67		IL-6 pg/m-1	0.48	2.28		IL-10 pg/mL-1	0.4	1.17
IFN-λ2/3 pg/mL-2	15.76	154.76		GM-CSF pg/mL-2	2.02	7.43		IL-6 pg/m-2	0.75	1.67		IL-10 pg/mL-2	0.45	1.3
IFN-λ2/3 pg/mL-3	14.47	91.33		GM-CSF pg/mL-3	1.53	3.58		IL-6 pg/m-3	0.85	1.93		IL-10 pg/mL-3	0.43	1.23
