# Supplementary material for: Genetic variants in UNC93B1 predispose to childhood-onset systemic lupus erythematosus
Source: Nat Immunol. 2024 Jun 3;25(6):969–80. doi: 10.1038/s41590-024-01846-5 (PMC11147776; doi:10.1038/s41590-024-01846-5)
Supplement: Supplementary file 17 — Statistical source data. [file 41590_2024_1846_MOESM17_ESM.xlsx]

## Sheet: Sheet1
a
	WT	V117L	T314A
ISG20L2 mRNA Fold-1	1	1.81504	1.90528
ISG20L2 mRNA Fold-2	1	1.27456	1.81504
ISG20L2 mRNA Fold-3	1	1.27456	1.8025
	WT	V117L	T314A
IL-8 mRNA Fold-1	1	2.63902	4
IL-8 mRNA Fold-2	1	2.60268	4.05584
IL-8 mRNA Fold-3	1	2.58471	3.94493
	WT	V117L	T314A
IL-12a mRNA Fold-1	1	1.20581	1.58008
IL-12a mRNA Fold-2	1	1.21419	1.46409
IL-12a mRNA Fold-3	1	1.27456	1.81504
	WT	V117L	T314A
TNF mRNA Fold-1	1	1.47427	1.85318
TNF mRNA Fold-2	1	1.61328	1.64718
TNF mRNA Fold-3	1	1.48452	1.86607
b
	WT	V117L	T314A
IL-8 pg/mL-1	52.76	84.7	97.27
IL-8 pg/mL-2	56.35	74.95	94.36
IL-8 pg/mL-3	51.23	87.25	113.13
	WT	V117L	T314A
IP-10 pg/mL-1	9.77	20.52	16.59
IP-10 pg/mL-2	14.83	20.48	13.13
IP-10 pg/mL-3	13.17	26.29	18.87
