# Supplementary material for: Genetic variants in UNC93B1 predispose to childhood-onset systemic lupus erythematosus
Source: Nat Immunol. 2024 Jun 3;25(6):969–80. doi: 10.1038/s41590-024-01846-5 (PMC11147776; doi:10.1038/s41590-024-01846-5)
Supplement: Supplementary file 18 — Statistical source data. [file 41590_2024_1846_MOESM18_ESM.xlsx]

## Sheet: Sheet1
c
	hc1	hc2	V117L/SLE P3
IL-12a mRNA Fold-1	1	0.907519	1.04972
IL-12a mRNA Fold-2	0.539614	0.742262	1.25701
IL-12a mRNA Fold-3	0.773782	0.82932	1.1487
	hc1	hc2	V117L/SLE P3
ISG20L2 mRNA Fold-1	1	0.972655	1.09429
ISG20L2 mRNA Fold-2	0.817902	0.895025	1.04972
ISG20L2 mRNA Fold-3	0.882703	1.02101	1.12506
d
	hc1	hc2	hc3	V117L/SLE P2	V117L/SLE P3
IL-10 pg/mL-1	238.921	145.255	255.312	283.174	364.306
IL-10 pg/mL-2	242.383	139.068	235.857	284.819	372.38
IL-10 pg/mL-3	249.275	155.506	278.171	326.717	408.038
e
	hc1	hc2	hc3	V117L/SLE P3
TNF pg/mL-1	9.683	9.271	7.625	10.437
TNF pg/mL-2	10.476	9.318	8.332	11.12
TNF pg/mL-3	9.934	9.608	8.196	11.316
	hc1	hc2	hc3	V117L/SLE P3
GM-CSF pg/mL-1	1.05	1.05	1.05	2.36
GM-CSF pg/mL-2	1.05	1.05	1.05	1.5
GM-CSF pg/mL-3	1.05	1.05	1.05	1.8
