# Supplementary material for: Genetic variants in UNC93B1 predispose to childhood-onset systemic lupus erythematosus
Source: Nat Immunol. 2024 Jun 3;25(6):969–80. doi: 10.1038/s41590-024-01846-5 (PMC11147776; doi:10.1038/s41590-024-01846-5)
Supplement: Supplementary file 19 — Statistical source data. [file 41590_2024_1846_MOESM19_ESM.xlsx]

## Sheet: Sheet1
a
	Unstim				Poly I:C				R848				CPG-C
	hc1	hc2	hc3	V117L/SLE P2	hc1	hc2	hc3	V117L/SLE P2	hc1	hc2	hc3	V117L/SLE P2	hc1	hc2	hc3	V117L/SLE P2
IL-6 pg/mL-1	2.78	2.77	2.93	4.44	3.78	4.27	3.74	10.38	2552.83	1988.61	2717.34	3741.78	2.99	2.96	2.81	4.22
IL-6 pg/mL-2	2.94	2.83	2.99	4.62	3.59	4.15	3.38	11.16	2602.67	2041.31	2518.89	3668.14	2.81	2.81	2.89	4.21
IL-6 pg/mL-3	3.1	2.98	2.93	4.56	3.69	4.25	3.6	10.04	2826.25	2190.38	2734.8	4308.22	2.96	2.97	2.8	4.15
b
	Unstim				Poly I:C				R848				CPG-C
	hc1	hc2	hc3	V117L/SLE P3	hc1	hc2	hc3	V117L/SLE P3	hc1	hc2	hc3	V117L/SLE P3	hc1	hc2	hc3	V117L/SLE P3
IP-10 pg/mL-1	6.01	5.98	6.19	6.12	7.04	6.48	6.41	7.3	7.71	6.64	7.5	8.78	11.83	11.83	7.71	6.7
IP-10 pg/mL-2	6.03	6.31	5.95	6.17	6.48	6.49	5.97	6.58	6.94	6.56	7.09	9.9	12.25	6.86	6.96	7.42
IP-10 pg/mL-3	6.17	5.94	6.46	6.58	7.32	6.74	6.36	7.21	8.36	6.58	6.94	11.84	8.25	15.37	6.84	7.44
	Unstim				Poly I:C				R848				CPG-C
	hc1	hc2	hc3	V117L/SLE P3	hc1	hc2	hc3	V117L/SLE P3	hc1	hc2	hc3	V117L/SLE P3	hc1	hc2	hc3	V117L/SLE P3
IL-6 pg/mL-1	3.01	2.65	2.85	2.83	6.09	4.31	3.88	3.77	5414.52	4624.15	4518.3	5340.36	17.64	7.41	5.25	6.99
IL-6 pg/mL-2	2.95	2.89	2.95	2.99	6.16	4.81	3.47	3.71	5649.41	4749.28	4910.06	7705.75	17.81	6.92	4.99	6.75
IL-6 pg/mL-3	2.72	2.87	2.79	3	6.34	4.37	3.48	3.52	6230.24	5455.15	5269.76	7144.76	5.33	17.81	6.95	6.65
	Unstim				Poly I:C				R848				CPG-C
	hc1	hc2	hc3	V117L/SLE P3	hc1	hc2	hc3	V117L/SLE P3	hc1	hc2	hc3	V117L/SLE P3	hc1	hc2	hc3	V117L/SLE P3
IL-1β pg/mL-1	17.19	17.27	17.82	16.79	18.66	18.92	18.56	18.6	1187.36	555.42	596.1	1368.89	18.8	17.89	16.72	18.07
IL-1β pg/mL-2	18.05	15.63	17.45	16.48	19.33	17.8	17.86	18.57	1286.71	561.93	590.84	3075.65	18.34	17.69	17.82	18.24
IL-1β pg/mL-3	17.39	17.24	16.96	18.45	19.34	18.22	18.52	18.65	1183.07	472.3	636.12	2055.16	17.06	19.72	17.48	18.5
c
	Guanosine				TL8-506
	hc1	hc2	hc3	V117L/SLE P2	hc1	hc2	hc3	V117L/SLE P2
IL-1β pg/mL-1	64.17	73.46	59.38	94.99	72.95	74.34	54.41	147.26
IL-1β pg/mL-2	76.8	67.58	49.74	84.93	57.43	85.3	62.62	114.88
IL-1β pg/mL-3	65.95	78	62.25	100.39	80.41	81.96	60.6	118.79
	Guanosine				TL8-506
	hc1	hc2	hc3	V117L/SLE P2	hc1	hc2	hc3	V117L/SLE P2
IL-10 pg/mL-1	30.57	30.28	26.45	49.71	35.16	31.54	26.93	121.69
IL-10 pg/mL-2	33.61	32.65	27.53	45.75	31.84	32.48	27.86	97.36
IL-10 pg/mL-3	32.69	32.54	29.6	46.73	43.92	37.29	26.19	125.26
	Guanosine				TL8-506
	hc1	hc2	hc3	V117L/SLE P2	hc1	hc2	hc3	V117L/SLE P2
IL-12P70 pg/mL-1	15.87	16.37	15.61	18.91	16.66	15.93	16.07	21.56
IL-12P70 pg/mL-2	17.79	16.96	16.88	18.73	16.31	15.02	16.8	18.17
IL-12P70 pg/mL-3	17.57	17.05	15.51	18.64	20.39	17.62	15.84	20.75
	Guanosine				TL8-506
	hc1	hc2	hc3	V117L/SLE P2	hc1	hc2	hc3	V117L/SLE P2
TNF pg/mL-1	62.61	69.33	68.17	97.64	71.61	70.87	68.22	95.05
TNF pg/mL-2	72.83	62.97	71.26	85.64	66.41	65.22	61.2	87.42
TNF pg/mL-3	6.83	71.83	65.57	89.96	82.43	72.84	61.78	99.26
d
	Unstim			Guanosine			R848			TL8-506			Poly I:C			CPG-C
	WT	V117L	T314A	WT	V117L	T314A	WT	V117L	T314A	WT	V117L	T314A	WT	V117L	T314A	WT	V117L	T314A
IL-1β pg/mL-1	9.15	9.15	9.15	2934.41	6716.59	5679.7	695.53	2111.08	1265.06	389.75	1013.73	192.5	9.15	9.15	12.55	9.15	25.27	9.15
IL-1β pg/mL-2	15.44	9.15	19.39	2751.3	6703.35	5586.2	952.71	2984.66	2085.83	586.44	1405.3	429.82	13.68	11.15	20.14	18.85	44.31	15.26
IL-1β pg/mL-3	14.06	16.5	17.63	2403.62	5486.8	5105.32	1063.68	3229.52	1897.73	496.23	1336.73	410.73	10.2	11.79	17.54	17.12	46.21	27.55
	Unstim			Guanosine			R848			TL8-506			Poly I:C			CPG-C
	WT	V117L	T314A	WT	V117L	T314A	WT	V117L	T314A	WT	V117L	T314A	WT	V117L	T314A	WT	V117L	T314A
IL-23 pg/mL-1	24.18	19.92	19.85	563.76	1085.47	708.13	277.81	1232.5	893.07	133.02	186.43	86.21	21.64	20.2	26.63	36.31	53.97	17.72
IL-23 pg/mL-2	31.82	26.32	27.96	507.75	844.64	586.47	275.16	1130.73	856.18	156.72	181.73	116.57	23.05	19.6	21.94	40.96	54.38	27.46
IL-23 pg/mL-3	28.64	29.77	27.47	488.83	866.22	590.62	277.29	1084.02	901.86	130.03	161.38	114.74	20.76	20.85	25.18	40.16	60.37	30.06
	Unstim			Guanosine			R848			TL8-506			Poly I:C			CPG-C
	WT	V117L	T314A	WT	V117L	T314A	WT	V117L	T314A	WT	V117L	T314A	WT	V117L	T314A	WT	V117L	T314A
IL-10 pg/mL-1	8.06	8.01	6.73	16.2	29.2	28.75	26.38	98.39	39.74	9.89	20.03	10.1	7.03	7.41	5.51	7.58	6.86	6.36
IL-10 pg/mL-2	15.41	17.03	16.28	21.72	34.95	38.48	29.31	102.79	52.45	18.24	21.42	13.78	14.35	9.44	9.62	11.15	10.99	6.09
IL-10 pg/mL-3	15.32	12.25	14.66	21.36	37.91	38.95	34.82	105.22	54.48	13.55	19.08	14.05	10.43	6.79	10.11	9.24	12.3	9.4
e
	Unstim			Guanosine			Loxoribine			R837			R848			TL8-506
	hc1	hc2	V117L/SLE P3	hc1	hc2	V117L/SLE P3	hc1	hc2	V117L/SLE P3	hc1	hc2	V117L/SLE P3	hc1	hc2	V117L/SLE P3	hc1	hc2	V117L/SLE P3
IL-10 pg/mL-1	203.84	276.449	562.769	431.802	119.721	1141.44	1290.71	533.516	2693.53	403.993	665.976	2622.53	1052.32	364.796	1980.41	0.363	257.467	766.747
IL-10 pg/mL-2	176.103	241.064	673.741	492.744	134.783	1186.21	1289.88	615.502	3116.76	385.648	706.502	2855.52	1170.48	472.516	2154.56	378.559	273.893	826.799
IL-10 pg/mL-3	171.273	267.058	679.518	522.956	141.592	1424.56	1371.33	615.272	2988.39	476.833	690.511	3133.99	1176.05	519.652	2576.46	202.658	222.446	756.862
	Unstim			Guanosine			Loxoribine			R837			R848			TL8-506
	hc1	hc2	V117L/SLE P3	hc1	hc2	V117L/SLE P3	hc1	hc2	V117L/SLE P3	hc1	hc2	V117L/SLE P3	hc1	hc2	V117L/SLE P3	hc1	hc2	V117L/SLE P3
IFN-γ pg/mL-1	1.25	1.25	1.25	1.25	1.25	5.97	1.25	1.25	22.07	1.25	1.25	110.03	1.25	1.25	9.57	1.25	1.25	1.25
IFN-γ pg/mL-2	1.25	1.25	1.25	1.25	1.25	4.64	1.25	1.25	19.05	1.25	1.25	114.6	1.25	1.25	7.6	1.25	1.25	1.25
IFN-γ pg/mL-3	1.25	1.25	1.25	1.25	1.25	5	1.25	1.25	19.8	1.25	1.25	105.5	1.25	1.25	10.16	1.25	1.25	1.25
