# Supplementary material for: Genetic variants in UNC93B1 predispose to childhood-onset systemic lupus erythematosus
Source: Nat Immunol. 2024 Jun 3;25(6):969–80. doi: 10.1038/s41590-024-01846-5 (PMC11147776; doi:10.1038/s41590-024-01846-5)
Supplement: Supplementary file 20 — Statistical source data. [file 41590_2024_1846_MOESM20_ESM.xlsx]

## Sheet: Sheet1
b
	R848 μg/mL	2			2			2			2
	IRAK4 inh.	0nM			1nM			10nM			50nM
		WT	V117L	T314A	WT	V117L	T314A	WT	V117L	T314A	WT	V117L	T314A
	IL-6 mRNA Fold-1	1	86.8227	37.2715	2.26577	22.6274	11.2356	0.539614	1.03526	0.570382	0.129408	0.323088	0.216134
	IL-6 mRNA Fold-2	1.22264	101.125	36.2523	2.04202	25.2813	10.4831	0.473029	1.20581	0.41466	0.017337	0.15283	0.287175
	IL-6 mRNA Fold-3	1.44393	80.4489	30.91	1.26576	23.4254	7.56846	0.193446	0.586417	0.615572	0.136787	0.0595399	0.0227183
	R848 μg/mL	2			2			2			2
	IRAK4 inh.	0nM			1nM			10nM			50nM
		WT	V117L	T314A	WT	V117L	T314A	WT	V117L	T314A	WT	V117L	T314A
	IL-8 mRNA Fold-1	1	21.1121	11.3924	0.514057	5.50217	2.9897	0.127627	0.539614	0.360982	0.07966	0.325335	0.239816
	IL-8 mRNA Fold-2	0.913831	23.9176	13.4543	0.493116	7.1602	3.07375	0.156041	0.482968	0.426317	0.0994421	0.373712	0.233258
	IL-8 mRNA Fold-3	0.757858	21.4068	9.98664	0.397768	5.06303	2.69447	0.109576	0.493116	0.309927	0.109576	0.327598	0.228458
	R848 μg/mL	2			2			2			2
	IRAK4 inh.	0nM			1nM			10nM			50nM
		WT	V117L	T314A	WT	V117L	T314A	WT	V117L	T314A	WT	V117L	T314A
	IFIT3 mRNA Fold-1	1	12.7286	8.75435	0.63728	5.16941	4.40762	0.179244	1.11729	0.624165	0.162668	0.586417	0.316439
	IFIT3 mRNA Fold-2	1.18921	16	10.7779	0.673617	6.27667	4.99332	0.20166	1.20581	0.812252	0.169576	0.697372	0.339151
	IFIT3 mRNA Fold-3	1.02811	11.4716	8.87656	0.594604	5.50217	4.40762	0.203063	1.06437	0.757858	0.139661	0.598739	0.295248
	R848 μg/mL	2			2			2			2
	IRAK4 inh.	0nM			1nM			10nM			50nM
		WT	V117L	T314A	WT	V117L	T314A	WT	V117L	T314A	WT	V117L	T314A
	ISG-15 mRNA Fold-1	1	8.05564	7.3615	0.773782	7.78124	3.86375	0.236514	1.79005	1.03526	0.193446	1.23971	0.646176
	ISG-15 mRNA Fold-2	1.19748	10.3388	8.1681	0.986233	8.75435	5.27803	0.264255	2.23457	1.24833	0.228458	1.41421	0.757858
	ISG-15 mRNA Fold-3	0.806642	7.3615	6.58873	0.784584	7.56846	3.73213	0.223756	1.91853	1.03526	0.181747	1.28343	0.590496
	R848 μg/mL	2			2			2			2
	IRAK4 inh.	0nM			1nM			10nM			50nM
		WT	V117L	T314A	WT	V117L	T314A	WT	V117L	T314A	WT	V117L	T314A
	ISG-54 mRNA Fold-1	1	7.6211	7.1602	0.574349	4.25748	3.36359	0.273573	0.895025	0.668964	0.243164	0.664343	0.378929
	ISG-54 mRNA Fold-2	1.02811	8.9383	6.77396	0.668964	4.22807	3.55537	0.291183	1.04247	0.80107	0.269807	0.646176	0.429283
	ISG-54 mRNA Fold-3	0.907519	8.05564	6.63456	0.586417	4.08405	3.53081	0.275476	1.01396	0.716978	0.241484	0.586417	0.395021
c
	R848 μg/mL	1			1			1			1
	IRAK4 inh.	0nM			10nM			20nM			50nM
		WT	V117L	T314A	WT	V117L	T314A	WT	V117L	T314A	WT	V117L	T314A
	IL-23 pg/mL-1	49.41	116.62	161.48	35.24	57.46	49.7	23.72	40.26	36.2	27.82	22.07	31.63
	IL-23 pg/mL-2	52.89	104.22	203.1	28.53	46.9	46.08	23.18	27.22	34.71	21.98	26.77	26.05
	IL-23 pg/mL-3	44.73	101.3	186.78	29.37	44.09	43.81	19.96	28.12	31.41	28.37	23.65	27.93
	R848 μg/mL	1			1			1			1
	IRAK4 inh.	0nM			10nM			20nM			50nM
		WT	V117L	T314A	WT	V117L	T314A	WT	V117L	T314A	WT	V117L	T314A
	IL-1β pg/mL-1	171.86	359.76	399.08	123.57	407.34	263.72	84.58	250.55	207.08	110.97	162.42	144.73
	IL-1β pg/mL-2	208.08	331.58	521.09	112.47	310.93	256.99	89.69	166.18	199.82	93	154.48	137.24
	IL-1β pg/mL-3	143.26	271.98	415.84	86.02	279.39	204.09	79.14	160.73	208.03	73.15	133.16	136.18
	R848 μg/mL	1			1			1			1
	IRAK4 inh.	0nM			10nM			20nM			50nM
		WT	V117L	T314A	WT	V117L	T314A	WT	V117L	T314A	WT	V117L	T314A
	IFN-α2 pg/mL-1	3.01	4.02	4.36	3.02	3.26	2.83	3.14	3.42	3	2.88	2.8	2.47
	IFN-α2 pg/mL-2	3.19	3.42	4.99	3.04	2.94	3.16	2.95	2.57	2.9	2.61	2.93	2.87
	IFN-α2 pg/mL-3	2.8	3.26	3.97	2.73	2.71	2.82	2.87	2.8	2.87	2.4	2.5	2.74
d
	R848 μg/mL	2			2			2			2
	IRAK1/4 inh.	0μM			0.1μM			1μM			5μM
		WT	V117L	T314A	WT	V117L	T314A	WT	V117L	T314A	WT	V117L	T314A
	IL-6 mRNA Fold-1	1	5.09824	8.9383	1.08673	4.59479	5.89708	0.726986	3.5801	5.85634	1.05702	4.34694	3.05252
	IL-6 mRNA Fold-2	1.50525	6.82108	9.31787	1.09429	5.31474	5.02805	1.02811	3.24901	7.06162	1.22264	3.65533	4.08405
	IL-6 mRNA Fold-3	0.972655	5.61778	8.75435	0.97942	4.95883	5.20537	1.72907	2.92817	6.54322	1.09429	3.50642	3.91768
	R848 μg/mL	2			2			2			2
	IRAK1/4 inh.	0μM			0.1μM			1μM			5μM
		WT	V117L	T314A	WT	V117L	T314A	WT	V117L	T314A	WT	V117L	T314A
	IL-8 mRNA Fold-1	1	2.08493	4.69134	1.30134	2.42839	2.71321	1.30134	1.90528	2.05623	1.10191	1.86607	2.01391
	IL-8 mRNA Fold-2	1.04247	2.62079	5.27803	1.51572	2.51403	2.90795	1.30134	1.90528	2.07053	1.10957	1.76541	2.17347
	IL-8 mRNA Fold-3	1.18921	2.18859	5.20537	1.47427	2.71321	2.80889	1.06437	1.72907	2.01391	1.08673	1.7411	1.70527
e
	R848 μg/mL	2			2			2			2
	IRAK1/4 inh.	0μM			0.1μM			1μM			5μM
		WT	V117L	T314A	WT	V117L	T314A	WT	V117L	T314A	WT	V117L	T314A
	IL-23 pg/mL-1	242.56	565.42	548.16	211.07	520.33	439.31	170.55	438.18	309.82	207.88	300.32	294.95
	IL-23 pg/mL-2	205.32	520.25	528.2	195.66	411.71	396.04	159.92	250.41	272.33	156.44	237.11	351.05
	IL-23 pg/mL-3	209.59	513.17	525.25	203.31	360.53	342.7	140.37	304.56	278.5	158.62	268.16	285.89
	R848 μg/mL	2			2			2			2
	IRAK1/4 inh.	0μM			0.1μM			1μM			5μM
		WT	V117L	T314A	WT	V117L	T314A	WT	V117L	T314A	WT	V117L	T314A
	MCP-1 pg/mL-1	173.02	930.58	1962.13	192.59	773.22	1519.46	174.43	824.85	1366.34	278.19	919.96	1686.71
	MCP-1 pg/mL-2	184.27	844.97	1885.66	208.53	685.73	1483.37	191.5	634	1261.64	230.49	795.22	1690.44
	MCP-1 pg/mL-3	154.36	879.31	1692.64	177.98	609.94	1504.5	147.61	704.47	1211.88	171.91	882.73	1305.75
f
Loxoribine mM	0.1			0.1			0.1			0.1
IRAK4 inh.	0nM			10nM			20nM			50nM
	hc1	hc2	V117L/SLE P3	hc1	hc2	V117L/SLE P3	hc1	hc2	V117L/SLE P3	hc1	hc2	V117L/SLE P3
IL-12P70 pg/mL-1	4.374	5.454	11.387	2.99	4.516	9.49	2.943	3.533	9.172	2.95	3.818	7.412
IL-12P70 pg/mL-2	4.573	5.551	12.775	3.278	4.455	9.382	3.137	3.537	8.437	3.179	3.863	6.991
IL-12P70 pg/mL-3	3.689	5.178	11.34	2.835	4.469	9.635	3.362	3.734	9.277	2.766	3.766	6.947
Loxoribine mM	0.1			0.1			0.1			0.1
IRAK4 inh.	0nM			10nM			20nM			50nM
	hc1	hc2	V117L/SLE P3	hc1	hc2	V117L/SLE P3	hc1	hc2	V117L/SLE P3	hc1	hc2	V117L/SLE P3
IFN-γ pg/mL-1	1.25	1.25	13.73	1.25	1.25	6.68	1.25	1.25	7.32	1.25	1.25	4.36
IFN-γ pg/mL-2	1.25	1.25	12.43	1.25	1.25	5.53	1.25	1.25	6.32	1.25	1.25	3.03
IFN-γ pg/mL-3	1.25	1.25	14.32	1.25	1.25	6.34	1.25	1.25	5.98	1.25	1.25	3.9
Loxoribine mM	0.1			0.1			0.1			0.1
IRAK4 inh.	0nM			10nM			20nM			50nM
	hc1	hc2	V117L/SLE P3	hc1	hc2	V117L/SLE P3	hc1	hc2	V117L/SLE P3	hc1	hc2	V117L/SLE P3
IL-10 pg/mL-1	348.834	896.319	1845.35	238.816	624.145	1437.38	253.574	518.266	1415	278.928	543.906	1268.88
IL-10 pg/mL-2	380.723	885.709	2200.73	264.158	645.671	1589.59	291.226	530.728	1358.83	283.417	605.124	1369.24
IL-10 pg/mL-3	220.827	869.35	1975.93	187.236	639.177	1518.05	235.528	538.391	1440.07	184.781	561.169	1183.21
g
R848 μg/mL	2			2
IRAK4 inh.	0nM			25nM
	hc1	hc2	V117L/SLE P3	hc1	hc2	V117L/SLE P3
MCP-1 pg/mL-1	24.16	24.12	37.25	22.91	27.02	27.12
MCP-1 pg/mL-2	25.26	25.36	42.49	23.43	24.08	24.76
MCP-1 pg/mL-3	27.47	23.29	35.52	27.29	23.66	24.82
