# Supplementary material for: Genetic variants in UNC93B1 predispose to childhood-onset systemic lupus erythematosus
Source: Nat Immunol. 2024 Jun 3;25(6):969–80. doi: 10.1038/s41590-024-01846-5 (PMC11147776; doi:10.1038/s41590-024-01846-5)
Supplement: Supplementary file 22 — Statistical source data. [file 41590_2024_1846_MOESM22_ESM.xlsx]

## Sheet: Sheet1
a
BMDM-Intracellular TNF-α+%	WT	WT/V117L	V117L/V117L
	57.8	68.2	87
	63.6	70.5	81.9
	50.4	68.9	85
